# Supplementary material for: Post-stroke acute heart failure in patients with large vessel occlusion undergoing endovascular treatment: A pooled analysis of individual patient data from multicenter studies with mediation analysis
Source: PLoS Med. 2026 Jul 7;23(7):e1004752. doi: 10.1371/journal.pmed.1004752 (PMC13340808; doi:10.1371/journal.pmed.1004752)
Supplement: S1 File — This compressed file contains the study protocols for the four multicenter studies included in this pooled analysis: BASILAR registry, DEVT trial, RESCUE-BT trial, and MARVEL trial. Each protocol document is provided in PDF format. (ZIP) [file pmed.1004752.s005.zip]

Archive with 8 entries (8 files):
- BASILAR_no_logo.pdf
- __MACOSX/._BASILAR_no_logo.pdf
- DEVT_no_logo.pdf
- __MACOSX/._DEVT_no_logo.pdf
- MARVEL_no_logo.pdf
- __MACOSX/._MARVEL_no_logo.pdf
- RESCUE-BT1_no_logo.pdf
- __MACOSX/._RESCUE-BT1_no_logo.pdf
